# Supplementary material for: Structural but Not Functional Alterations in Cones in the Absence of the Retinal Disease Protein Retinitis Pigmentosa 2 (RP2) in a Cone-Only Retina
Source: Front Genet. 2019 Apr 5;10:323. doi: 10.3389/fgene.2019.00323 (PMC6460013; doi:10.3389/fgene.2019.00323)
Supplement: TABLE S1 — Differentially expressed genes in the Rp2-DKO mice. [file Table_1.XLS]

## Sheet: Sheet0
© 2000-2018 QIAGEN. All rights reserved.
Symbol	Entrez Gene Name	Expr Log Ratio	Location	Type(s)
4921501E09Rik	RIKEN cDNA 4921501E09 gene	6.546	Extracellular Space	other
4930481A15Rik	RIKEN cDNA 4930481A15 gene	-1.908	Cytoplasm	enzyme
4931406B18Rik	RIKEN cDNA 4931406B18 gene	2.925	Other	other
8030423F21Rik	RIKEN cDNA 8030423F21 gene	-1.796	Other	other
ALB	albumin	-9.764	Extracellular Space	transporter
ALPK1	alpha kinase 1	1.813	Other	kinase
ANGPTL4	angiopoietin like 4	1.553	Extracellular Space	other
APBB1IP	amyloid beta precursor protein binding family B member 1 interacting protein	-1.627	Cytoplasm	other
APLN	apelin	2.05	Extracellular Space	other
AQP2	aquaporin 2	-2.567	Plasma Membrane	transporter
Atp6v0c-ps2	ATPase, H+ transporting, lysosomal V0 subunit C, pseudogene 2	6.708	Other	transporter
AW046200	expressed sequence AW046200	-1.837	Other	other
BCL3	B cell CLL/lymphoma 3	-1.531	Nucleus	transcription regulator
BIN2	bridging integrator 2	-1.514	Plasma Membrane	other
C17orf50	chromosome 17 open reading frame 50	-1.976	Other	other
C330021F23Rik/Gm5148	RIKEN cDNA C330021F23 gene	-2.807	Other	other
C3AR1	complement C3a receptor 1	-2.69	Plasma Membrane	G-protein coupled receptor
C4orf19	chromosome 4 open reading frame 19	-1.485	Nucleus	other
CA12	carbonic anhydrase 12	1.603	Plasma Membrane	enzyme
CAPN3	calpain 3	-1.585	Cytoplasm	peptidase
CASR	calcium sensing receptor	-4.345	Plasma Membrane	G-protein coupled receptor
Ccl2	chemokine (C-C motif) ligand 2	-7.847	Extracellular Space	cytokine
CCL2	C-C motif chemokine ligand 2	-3.516	Extracellular Space	cytokine
CCL28	C-C motif chemokine ligand 28	2.331	Extracellular Space	cytokine
CCL3L3	C-C motif chemokine ligand 3 like 3	-8.1	Extracellular Space	cytokine
CCL5	C-C motif chemokine ligand 5	-3.354	Extracellular Space	cytokine
CCND2	cyclin D2	-1.603	Nucleus	other
CD180	CD180 molecule	-3.009	Plasma Membrane	other
CD68	CD68 molecule	-1.707	Plasma Membrane	other
CD72	CD72 molecule	-3.576	Plasma Membrane	transmembrane receptor
CD86	CD86 molecule	-5.667	Plasma Membrane	transmembrane receptor
CFI	complement factor I	-3.118	Extracellular Space	peptidase
CLDN23	claudin 23	1.65	Plasma Membrane	other
CLEC7A	C-type lectin domain containing 7A	-3.221	Plasma Membrane	transmembrane receptor
CMTM3	CKLF like MARVEL transmembrane domain containing 3	-1.636	Extracellular Space	cytokine
COL20A1	collagen type XX alpha 1 chain	1.994	Extracellular Space	other
COL8A2	collagen type VIII alpha 2 chain	1.583	Extracellular Space	other
CPLANE2	ciliogenesis and planar polarity effector 2	-2.64	Cytoplasm	other
CRYAA/CRYAA2	crystallin alpha A	-6.087	Cytoplasm	other
CRYAB	crystallin alpha B	-1.544	Nucleus	other
CRYBA1	crystallin beta A1	-6.762	Other	other
CRYBA2	crystallin beta A2	-6	Other	other
CRYBA4	crystallin beta A4	-5.423	Other	other
CRYBB1	crystallin beta B1	-4.653	Other	other
CRYBB2	crystallin beta B2	-5.655	Other	other
CRYBB3	crystallin beta B3	-4.983	Other	other
CRYGB	crystallin gamma B	-6.937	Nucleus	other
CRYGC	crystallin gamma C	-4.135	Cytoplasm	other
CRYGD	crystallin gamma D	-5.249	Cytoplasm	other
Cryge	crystallin, gamma E	-10.306	Other	other
Cryge/Crygf	crystallin, gamma F	-7.657	Other	other
CRYGS	crystallin gamma S	-4.858	Other	other
CSF2RB	colony stimulating factor 2 receptor beta common subunit	-2.438	Plasma Membrane	transmembrane receptor
CST7	cystatin F	-5.791	Extracellular Space	other
CTSS	cathepsin S	-1.552	Cytoplasm	peptidase
CXCL10	C-X-C motif chemokine ligand 10	-6.988	Extracellular Space	cytokine
CXCL13	C-X-C motif chemokine ligand 13	-1.514	Extracellular Space	cytokine
CYBB	cytochrome b-245 beta chain	-2.941	Cytoplasm	enzyme
CYTH4	cytohesin 4	-1.754	Cytoplasm	other
DLX3	distal-less homeobox 3	-1.664	Nucleus	transcription regulator
DNAH8	dynein axonemal heavy chain 8	3.164	Cytoplasm	enzyme
DNAI1	dynein axonemal intermediate chain 1	1.718	Extracellular Space	other
EDN1	endothelin 1	1.527	Extracellular Space	cytokine
EPS8L1	EPS8 like 1	-4.883	Cytoplasm	other
Erdr1	erythroid differentiation regulator 1	1.882	Other	other
ERMAP	erythroblast membrane associated protein (Scianna blood group)	-1.786	Cytoplasm	other
FAM107A	family with sequence similarity 107 member A	1.671	Nucleus	other
FBXL7	F-box and leucine rich repeat protein 7	1.528	Cytoplasm	enzyme
FBXO5	F-box protein 5	1.762	Nucleus	enzyme
FCGR3A/FCGR3B	Fc fragment of IgG receptor IIIa	-3.027	Plasma Membrane	transmembrane receptor
Fcrls	Fc receptor-like S, scavenger receptor	-6.166	Plasma Membrane	other
FGL2	fibrinogen like 2	-2.764	Extracellular Space	peptidase
FLI1	Fli-1 proto-oncogene, ETS transcription factor	-1.988	Nucleus	transcription regulator
GBP2	guanylate binding protein 2	-1.925	Cytoplasm	enzyme
GDPD3	glycerophosphodiester phosphodiesterase domain containing 3	6.333	Cytoplasm	enzyme
GJA3	gap junction protein alpha 3	-8.209	Plasma Membrane	transporter
GLP1R	glucagon like peptide 1 receptor	9.118	Plasma Membrane	G-protein coupled receptor
Gm5177	glyceraldehyde-3-phosphate dehydrogenase pseudogene	-1.918	Other	other
Gm5460	predicted gene 5460	2.017	Other	other
Gm9855	thymine DNA glycosylase pseudogene	5.52	Other	other
GPR37L1	G protein-coupled receptor 37 like 1	-1.502	Plasma Membrane	G-protein coupled receptor
H2-L	histocompatibility 2, D region locus L	6.817	Plasma Membrane	other
H2-Q5	histocompatibility 2, Q region locus 5	-2.062	Other	other
HAO2	hydroxyacid oxidase 2	6.116	Cytoplasm	enzyme
HCK	HCK proto-oncogene, Src family tyrosine kinase	-1.674	Cytoplasm	kinase
Hist1h1c	histone cluster 1 H1 family member c	1.679	Nucleus	other
Hist1h1e	histone cluster 1, H1e	2.283	Nucleus	other
HLA-A	major histocompatibility complex, class I, A	3.644	Plasma Membrane	other
IFI16	interferon gamma inducible protein 16	-2.456	Nucleus	transcription regulator
Ifi47	interferon gamma inducible protein 47	-3.356	Cytoplasm	other
Ikzf1	IKAROS family zinc finger 1	-2.078	Nucleus	transcription regulator
IL18BP	interleukin 18 binding protein	-1.664	Extracellular Space	other
INPP5D	inositol polyphosphate-5-phosphatase D	-1.533	Cytoplasm	phosphatase
ISG15	ISG15 ubiquitin-like modifier	-1.689	Extracellular Space	other
ITGAM	integrin subunit alpha M	-1.541	Plasma Membrane	transmembrane receptor
ITGAX	integrin subunit alpha X	-3.761	Plasma Membrane	transmembrane receptor
ITGB4	integrin subunit beta 4	-1.54	Plasma Membrane	transmembrane receptor
ITPRID1	ITPR interacting domain containing 1	7.325	Other	other
KRT12	keratin 12	6.256	Cytoplasm	other
LANCL3	LanC like 3	2.249	Other	other
LCP1	lymphocyte cytosolic protein 1	-1.906	Cytoplasm	other
LCP2	lymphocyte cytosolic protein 2	-2.072	Cytoplasm	other
LGSN	lengsin, lens protein with glutamine synthetase domain	-3.78	Plasma Membrane	enzyme
LILRB4	leukocyte immunoglobulin like receptor B4	-8.24	Plasma Membrane	other
LOC100911047/Xlr3a	X-linked lymphocyte-regulated 3A	-5.602	Other	other
LOC547349	MHC class I family member	5.905	Cytoplasm	other
LRAT	lecithin retinol acyltransferase	2.057	Cytoplasm	enzyme
LRG1	leucine rich alpha-2-glycoprotein 1	-3.004	Extracellular Space	other
LY9	lymphocyte antigen 9	-2.818	Plasma Membrane	other
LYZ	lysozyme	-2.924	Extracellular Space	enzyme
MATN2	matrilin 2	-1.882	Extracellular Space	other
MIP	major intrinsic protein of lens fiber	-3.449	Plasma Membrane	transporter
MPEG1	macrophage expressed 1	-1.65	Cytoplasm	other
MX1	MX dynamin like GTPase 1	-5.633	Cytoplasm	enzyme
MYO1F	myosin IF	-2.682	Cytoplasm	other
NEK5	NIMA related kinase 5	-3.087	Other	kinase
NOSTRIN	nitric oxide synthase trafficking	1.581	Cytoplasm	transcription regulator
OLFML2A	olfactomedin like 2A	-1.588	Extracellular Space	other
Orm1 (includes others)	orosomucoid 1	8.992	Extracellular Space	other
P2rx7	purinergic receptor P2X 7	-1.978	Plasma Membrane	ion channel
PABPN1L	poly(A) binding protein nuclear 1 like, cytoplasmic	5.889	Cytoplasm	other
PHF11	PHD finger protein 11	-1.648	Nucleus	other
PIGR	polymeric immunoglobulin receptor	1.776	Plasma Membrane	transporter
PLD4	phospholipase D family member 4	-1.774	Extracellular Space	enzyme
PON1	paraoxonase 1	1.647	Extracellular Space	phosphatase
RGR	retinal G protein coupled receptor	1.557	Plasma Membrane	G-protein coupled receptor
RPE65	RPE65, retinoid isomerohydrolase	1.752	Cytoplasm	enzyme
Rpl34 (includes others)	ribosomal protein L34	4.474	Cytoplasm	other
RSAD2	radical S-adenosyl methionine domain containing 2	-2.422	Cytoplasm	enzyme
RTKN2	rhotekin 2	3.157	Plasma Membrane	other
RTP4	receptor transporter protein 4	-2.058	Plasma Membrane	other
SEL1L3	SEL1L family member 3	1.944	Nucleus	other
SERPINA3	serpin family A member 3	-1.796	Extracellular Space	other
SLAMF9	SLAM family member 9	-3.433	Extracellular Space	other
SLC15A1	solute carrier family 15 member 1	2.123	Plasma Membrane	transporter
SLC16A8	solute carrier family 16 member 8	1.52	Plasma Membrane	transporter
SLC38A5	solute carrier family 38 member 5	-1.739	Plasma Membrane	transporter
SLFN13	schlafen family member 13	-1.935	Nucleus	enzyme
STEAP4	STEAP4 metalloreductase	-1.871	Plasma Membrane	enzyme
SYCP1	synaptonemal complex protein 1	7.82	Nucleus	other
SYK	spleen associated tyrosine kinase	-1.6	Cytoplasm	kinase
TC2N	tandem C2 domains, nuclear	2.505	Nucleus	transporter
Tgoln1	trans-golgi network protein	4.02	Cytoplasm	other
TIMP1	TIMP metallopeptidase inhibitor 1	-2.855	Extracellular Space	cytokine
TLCD2	TLC domain containing 2	-1.691	Other	other
TLR2	toll like receptor 2	-1.613	Plasma Membrane	transmembrane receptor
TMEM119	transmembrane protein 119	-1.504	Cytoplasm	other
TRABD2B	TraB domain containing 2B	2.278	Plasma Membrane	peptidase
Trim30a/Trim30d	tripartite motif-containing 30A	-1.889	Cytoplasm	other
Wdfy1	WD repeat and FYVE domain containing 1	2.003	Cytoplasm	other
Xlr3c (includes others)	X-linked lymphocyte-regulated 3C	-2.436	Other	other
ZBP1	Z-DNA binding protein 1	-3.145	Cytoplasm	other
